# Supplementary material for: International Trauma Questionnaire and Posttraumatic Cognitions Inventory-9: validity evidence and measurement invariance of their Brazilian versions
Source: Psicol Reflex Crit. 2024 May 7;37:18. doi: 10.1186/s41155-024-00297-z (PMC11074093; doi:10.1186/s41155-024-00297-z)
Supplement: Supplementary file 1 — Supplementary Material 1. [file 41155_2024_297_MOESM1_ESM.xlsx]

## Sheet: Description
Description: This spreadsheet displays the post hoc comparisons for traumatic events' differences in affective dysregulation, negative self-concept, and disturbance in relationships.

## Sheet: affective dysregulation
Post-hoc comparisons for differences between trauma types for affective dysregulation
		Mean Difference	SE	t	Cohen's d	pbonf
moral and sexual abuse	academic related stresses	0.415	0.117	3.550	0.363	0.022	*
	physical and mental health issues	0.410	0.116	3.533	0.359	0.023	*
	exposure and humiliation	0.263	0.113	2.334	0.230	1.000
	death of a close one	0.501	0.102	4.893	0.438	< .001	***
	others	0.740	0.154	4.798	0.647	< .001	***
	problems of close ones	0.431	0.114	3.783	0.377	0.009	**
	affective relationship related conflicts	0.453	0.111	4.081	0.396	0.003	**
	stressful routine	0.533	0.115	4.647	0.466	< .001	***
	work and finances	0.576	0.120	4.793	0.504	< .001	***
	domestic violence and family conflicts	0.200	0.108	1.850	0.175	1.000
academic related stresses	physical and mental health issues	-0.005	0.122	-0.037	-0.004	1.000
	exposure and humiliation	-0.152	0.119	-1.272	-0.133	1.000
	death of a close one	0.086	0.109	0.790	0.075	1.000
	others	0.325	0.159	2.045	0.284	1.000
	problems of close ones	0.016	0.120	0.134	0.014	1.000
	affective relationship related conflicts	0.038	0.117	0.325	0.033	1.000
	stressful routine	0.118	0.121	0.974	0.103	1.000
	work and finances	0.161	0.126	1.276	0.141	1.000
	domestic violence and family conflicts	-0.215	0.115	-1.878	-0.188	1.000
physical and mental health issues	exposure and humiliation	-0.147	0.118	-1.242	-0.129	1.000
	death of a close one	0.091	0.108	0.838	0.079	1.000
	others	0.329	0.158	2.081	0.288	1.000
	problems of close ones	0.021	0.119	0.173	0.018	1.000
	affective relationship related conflicts	0.043	0.117	0.366	0.037	1.000
	stressful routine	0.122	0.120	1.018	0.107	1.000
	work and finances	0.165	0.125	1.319	0.145	1.000
	domestic violence and family conflicts	-0.211	0.114	-1.850	-0.184	1.000
exposure and humiliation	death of a close one	0.238	0.105	2.266	0.208	1.000
	others	0.476	0.156	3.056	0.417	0.125
	problems of close ones	0.168	0.116	1.442	0.147	1.000
	affective relationship related conflicts	0.190	0.113	1.673	0.166	1.000
	stressful routine	0.269	0.117	2.303	0.235	1.000
	work and finances	0.312	0.122	2.554	0.273	0.590
	domestic violence and family conflicts	-0.064	0.110	-0.575	-0.056	1.000
death of a close one	others	0.238	0.148	1.606	0.209	1.000
	problems of close ones	-0.070	0.106	-0.661	-0.061	1.000
	affective relationship related conflicts	-0.048	0.103	-0.467	-0.042	1.000
	stressful routine	0.031	0.107	0.293	0.027	1.000
	work and finances	0.074	0.113	0.661	0.065	1.000
	domestic violence and family conflicts	-0.301	0.100	-3.022	-0.264	0.140
others	problems of close ones	-0.309	0.157	-1.970	-0.270	1.000
	affective relationship related conflicts	-0.287	0.155	-1.854	-0.251	1.000
	stressful routine	-0.207	0.157	-1.318	-0.181	1.000
	work and finances	-0.164	0.161	-1.017	-0.143	1.000
	domestic violence and family conflicts	-0.540	0.152	-3.543	-0.472	0.022	*
problems of close ones	affective relationship related conflicts	0.022	0.114	0.193	0.019	1.000
	stressful routine	0.101	0.118	0.861	0.089	1.000
	work and finances	0.145	0.123	1.173	0.127	1.000
	domestic violence and family conflicts	-0.231	0.112	-2.073	-0.202	1.000
affective relationship related conflicts	stressful routine	0.079	0.115	0.690	0.069	1.000
	work and finances	0.123	0.121	1.016	0.107	1.000
	domestic violence and family conflicts	-0.253	0.109	-2.333	-0.222	1.000
stressful routine	work and finances	0.043	0.124	0.348	0.038	1.000
	domestic violence and family conflicts	-0.333	0.112	-2.965	-0.291	0.168
work and finances	domestic violence and family conflicts	-0.376	0.118	-3.190	-0.329	0.079
Note: pbonf = Bonferroni's p; SE = standard error.

## Sheet: negative self-concept
Post-hoc comparisons for differences between trauma types for negative self-concept
		Mean Difference	SE	t	Cohen's d	pbonf
moral and sexual abuse	academic related stresses	0.280	0.142	1.976	0.202	1.000
	physical and mental health issues	0.294	0.141	2.089	0.212	1.000
	exposure and humiliation	0.221	0.137	1.619	0.160	1.000
	death of a close one	0.471	0.124	3.796	0.340	0.008	**
	others	0.769	0.187	4.116	0.555	0.002	**
	problems of close ones	0.462	0.138	3.346	0.333	0.046	*
	affective relationship related conflicts	0.418	0.135	3.109	0.302	0.104
	stressful routine	0.627	0.139	4.516	0.453	< .001	***
	work and finances	0.426	0.146	2.929	0.308	0.189
	domestic violence and family conflicts	0.108	0.131	0.828	0.078	1.000
academic related stresses	physical and mental health issues	0.014	0.148	0.095	0.010	1.000
	exposure and humiliation	-0.058	0.144	-0.405	-0.042	1.000
	death of a close one	0.191	0.132	1.445	0.138	1.000
	others	0.489	0.192	2.541	0.353	0.611
	problems of close ones	0.182	0.146	1.251	0.131	1.000
	affective relationship related conflicts	0.139	0.142	0.974	0.100	1.000
	stressful routine	0.347	0.146	2.374	0.251	0.974
	work and finances	0.147	0.153	0.960	0.106	1.000
	domestic violence and family conflicts	-0.171	0.139	-1.235	-0.124	1.000
physical and mental health issues	exposure and humiliation	-0.073	0.144	-0.506	-0.052	1.000
	death of a close one	0.177	0.131	1.348	0.128	1.000
	others	0.475	0.192	2.477	0.343	0.734
	problems of close ones	0.168	0.145	1.161	0.121	1.000
	affective relationship related conflicts	0.124	0.141	0.880	0.090	1.000
	stressful routine	0.333	0.145	2.291	0.241	1.000
	work and finances	0.132	0.152	0.872	0.096	1.000
	domestic violence and family conflicts	-0.186	0.138	-1.346	-0.134	1.000
exposure and humiliation	death of a close one	0.250	0.127	1.964	0.180	1.000
	others	0.548	0.189	2.899	0.395	0.208
	problems of close ones	0.241	0.141	1.708	0.174	1.000
	affective relationship related conflicts	0.197	0.137	1.434	0.142	1.000
	stressful routine	0.406	0.142	2.865	0.293	0.232
	work and finances	0.205	0.148	1.383	0.148	1.000
	domestic violence and family conflicts	-0.113	0.134	-0.844	-0.082	1.000
death of a close one	others	0.298	0.180	1.654	0.215	1.000
	problems of close ones	-0.009	0.129	-0.072	-0.007	1.000
	affective relationship related conflicts	-0.053	0.125	-0.423	-0.038	1.000
	stressful routine	0.156	0.129	1.205	0.113	1.000
	work and finances	-0.045	0.137	-0.328	-0.032	1.000
	domestic violence and family conflicts	-0.363	0.121	-3.002	-0.262	0.149
others	problems of close ones	-0.307	0.190	-1.617	-0.222	1.000
	affective relationship related conflicts	-0.351	0.187	-1.872	-0.253	1.000
	stressful routine	-0.142	0.190	-0.744	-0.102	1.000
	work and finances	-0.343	0.195	-1.753	-0.247	1.000
	domestic violence and family conflicts	-0.661	0.185	-3.577	-0.477	0.020	*
problems of close ones	affective relationship related conflicts	-0.044	0.139	-0.314	-0.031	1.000
	stressful routine	0.165	0.143	1.156	0.119	1.000
	work and finances	-0.036	0.149	-0.238	-0.026	1.000
	domestic violence and family conflicts	-0.354	0.135	-2.616	-0.255	0.493
affective relationship related conflicts	stressful routine	0.209	0.140	1.497	0.151	1.000
	work and finances	0.008	0.146	0.055	0.006	1.000
	domestic violence and family conflicts	-0.310	0.132	-2.356	-0.224	1.000
stressful routine	work and finances	-0.201	0.150	-1.337	-0.145	1.000
	domestic violence and family conflicts	-0.519	0.136	-3.816	-0.374	0.008	**
work and finances	domestic violence and family conflicts	-0.318	0.143	-2.227	-0.230	1.000
Note: pbonf = Bonferroni's p; SE = standard error.

## Sheet: disturbance in relationships
Post-hoc comparisons for differences between trauma types for affect dysregulation
		Mean Difference	SE	t	Cohen's d	pbonf
moral and sexual abuse	academic related stresses	0.509	0.134	3.800	0.388	0.008	**
	physical and mental health issues	0.387	0.133	2.912	0.296	0.200
	exposure and humiliation	0.144	0.129	1.117	0.110	1.000
	death of a close one	0.431	0.117	3.678	0.330	0.013	*
	others	0.694	0.177	3.933	0.530	0.005	**
	problems of close ones	0.484	0.130	3.713	0.370	0.012	*
	affective relationship related conflicts	0.228	0.127	1.795	0.174	1.000
	stressful routine	0.607	0.131	4.628	0.464	< .001	***
	work and finances	0.581	0.138	4.222	0.444	0.001	**
	domestic violence and family conflicts	0.139	0.124	1.123	0.106	1.000
academic related stresses	physical and mental health issues	-0.121	0.140	-0.866	-0.093	1.000
	exposure and humiliation	-0.364	0.136	-2.670	-0.278	0.420
	death of a close one	-0.077	0.125	-0.616	-0.059	1.000
	others	0.186	0.182	1.022	0.142	1.000
	problems of close ones	-0.024	0.138	-0.175	-0.018	1.000
	affective relationship related conflicts	-0.280	0.134	-2.086	-0.214	1.000
	stressful routine	0.099	0.138	0.715	0.075	1.000
	work and finances	0.072	0.144	0.500	0.055	1.000
	domestic violence and family conflicts	-0.370	0.131	-2.819	-0.282	0.268
physical and mental health issues	exposure and humiliation	-0.243	0.136	-1.792	-0.186	1.000
	death of a close one	0.044	0.124	0.355	0.034	1.000
	others	0.307	0.181	1.694	0.235	1.000
	problems of close ones	0.097	0.137	0.710	0.074	1.000
	affective relationship related conflicts	-0.159	0.134	-1.191	-0.122	1.000
	stressful routine	0.220	0.137	1.601	0.168	1.000
	work and finances	0.193	0.144	1.348	0.148	1.000
	domestic violence and family conflicts	-0.248	0.130	-1.907	-0.190	1.000
exposure and humiliation	death of a close one	0.287	0.120	2.388	0.219	0.936
	others	0.550	0.178	3.082	0.420	0.115
	problems of close ones	0.340	0.133	2.555	0.260	0.587
	affective relationship related conflicts	0.084	0.130	0.646	0.064	1.000
	stressful routine	0.463	0.134	3.460	0.354	0.030	*
	work and finances	0.436	0.140	3.116	0.333	0.102
	domestic violence and family conflicts	-0.005	0.126	-0.043	-0.004	1.000
death of a close one	others	0.263	0.170	1.546	0.201	1.000
	problems of close ones	0.053	0.122	0.436	0.041	1.000
	affective relationship related conflicts	-0.203	0.118	-1.723	-0.155	1.000
	stressful routine	0.176	0.122	1.438	0.134	1.000
	work and finances	0.149	0.129	1.157	0.114	1.000
	domestic violence and family conflicts	-0.293	0.114	-2.561	-0.223	0.577
others	problems of close ones	-0.210	0.179	-1.170	-0.160	1.000
	affective relationship related conflicts	-0.466	0.177	-2.634	-0.356	0.468
	stressful routine	-0.087	0.180	-0.483	-0.066	1.000
	work and finances	-0.114	0.185	-0.615	-0.087	1.000
	domestic violence and family conflicts	-0.555	0.175	-3.183	-0.424	0.081
problems of close ones	affective relationship related conflicts	-0.256	0.131	-1.955	-0.196	1.000
	stressful routine	0.123	0.135	0.910	0.094	1.000
	work and finances	0.096	0.141	0.682	0.074	1.000
	domestic violence and family conflicts	-0.346	0.128	-2.706	-0.264	0.378
affective relationship related conflicts	stressful routine	0.379	0.132	2.877	0.290	0.223
	work and finances	0.353	0.138	2.553	0.269	0.592
	domestic violence and family conflicts	-0.089	0.124	-0.718	-0.068	1.000
stressful routine	work and finances	-0.027	0.142	-0.188	-0.020	1.000
	domestic violence and family conflicts	-0.468	0.128	-3.646	-0.358	0.015	*
work and finances	domestic violence and family conflicts	-0.442	0.135	-3.275	-0.338	0.059
Note: pbonf = Bonferroni's p; SE = standard error.
